# Supplementary material for: 17 variants interaction of Wnt/β-catenin pathway associated with development of osteonecrosis of femoral head in Chinese Han population
Source: Sci Rep. 2024 Mar 27;14:7301. doi: 10.1038/s41598-024-57929-8 (PMC10973331; doi:10.1038/s41598-024-57929-8)
Supplement: Supplementary file 1 — Supplementary Tables. [file 41598_2024_57929_MOESM1_ESM.zip]

Archive with 7 entries (7 files):
- Supplementary Tables/Supplementary Table 1.docx
- Supplementary Tables/Supplementary Table 2.docx
- Supplementary Tables/Supplementary Table 3.docx
- Supplementary Tables/Supplementary Table 4.docx
- Supplementary Tables/Supplementary Table 5.docx
- Supplementary Tables/Supplementary Table 6.docx
- Supplementary Tables/Supplementary Table 7.docx
